# Supplementary material for: Deciphering the Role of CBF/DREB Transcription Factors and Dehydrins in Maintaining the Quality of Table Grapes cv. Autumn Royal Treated with High CO2 Levels and Stored at 0°C
Source: Front Plant Sci. 2017 Sep 20;8:1591. doi: 10.3389/fpls.2017.01591 (PMC5609105; doi:10.3389/fpls.2017.01591)
Supplement: Supplementary file 1 [file Table_1.XLSX]

## Sheet: Hoja1
Supplementary Material Table S1. List of primer sequences used in this study
Gene name	Primer name	Primer sequence (5'-3')	Description
Primers used for semi-quantitative real time-PCR analyses
VviDHN1 spliced and unspliced	VviDHN1_Fw	CGACCAGTATGGAAACCCAG	Forward primer
	VviDHN1_Rv	CATGTCCCCTTCATTTCCAG	Reverse primer
VviDHN2 spliced	VviDHN2_SqF	CCACAGGAGGAGGTGATTGT	Forward primer
	VviDHN2_SqR	CCTCTTCTGCCTTCTTGTGC	Reverse primer
VviDHN2 unspliced	VviDHN2u_SqF	AGGCTTAATGGAGGGAAGGA	Forward primer
	VviDHN2u_SqR:	CTCGCTCGACTGCAAGTTTT	Reverse primer
Primers designed for quantitative real time-PCR analyses
VviDREBA1-1	VviDREBA1-1_qPCR_5	GACGCCAAGGACATTCAGAAG	Forward primer
	VviDREBA1-1_qPCR_3	CATAACCCCATCATTCTCCATTG	Reverse primer
VviDREBA1-6	VviDREBA1-6_qPCR_5	GCCAGGTTTGATTAACAGCA	Forward primer
	VviDREBA1-6q_PCR_3	ATCCCAACTGAATCCTCCAA	Reverse primer
VviDREBA1-7	VviDREBA1-7_qPCR_5	CCGAGGGTCTGCTTCTTACT	Forward primer
	VviDREBA1-7_qPCR_3	CAATGTGTGAAACTGCATCG	Reverse primer
VviDHN4 spliced	VviDHN4_QF_e/e	TCCAGCTCGTCTGAGGATGAC	Forward primer
	VviDHN4u_QR	TGCTCCTCCTTGTGCTTCC	Reverse primer
VviDHN4 unspliced	VviDHN4u_QF	TGTTGAGGCTTTGAACTGTGT	Forward primer
	VviDHN4u_QR	TGCTCCTCCTTGTGCTTCC	Reverse primer
Actin1	Actin1_Fw	CTTGCATCCCTCAGCACCTT	Forward primer
	Actin1_Rv	TCCTGTGGACAATGGATGGA	Reverse primer
Primers designed to isolate CBFs full-lengths
VviDREBA1-1	VviDREBA1-1_Fw	GCCATGAATACTACTTCTC	Forward primer
	VviDREBA1-1_Rv	GCCCAGCTAAATAGAGTAA	Reverse primer
VviDREBA1-6	VviDREBA1-6_Fw	GTAATGGAATCGGAGCGT	Forward primer
	VviDREBA1-6_Rv	CGCTTAATCATCATTCCACA	Reverse primer
VviDREBA1-7	VviDREBA1-7_Fw	CCTGCAATGGACTTGGACCGTGA	Forward primer
	VviDREBA1-7_Rv	GACCAAGAGTTAAGACAGGAAATC	Reverse primer
Primers designed to obtain recombinant VvCBFs. Underlined the nucleotides corresponding to the restriction enzymes (indicated in brackets)
VviDREBA1-1	VviDREBA1-1_HIS_Fw (BamHI)	ACGGGATCCATGAATACTACTTCTCCA	Forward primer
	VviDREBA1-1_HIS_Rv (EcoRI)	CCGGCAGAATTCCTAAATAGAGTAACT	Reverse primer
VviDREBA1-6	VviDREBA1-6_HIS_Fw (XhoI)	ATCCTCGAGATGGAATCGGAGCGTGAT	Forward primer
	VviDREBA1-6_HIS_Rv (EcoRI)	CCGACGGAATTCTTAATCATCATTCCACAA	Reverse primer
VviDREBA1-7	VviDREBA1-7_HIS_Fw (BamHI)	ATCGGATCCATGGACTTGGACCGTGAG	Forward primer
	VviDREBA1-7_HIS_Rv (EcoRI)	CCGACGGAATTCTTAAGATAGGAAATCATG	Reverse primer
